# Supplementary material for: Antiferroptosis therapy alleviated the development of atherosclerosis
Source: MedComm (2020). 2024 Apr 4;5(4):e520. doi: 10.1002/mco2.520 (PMC10993356; doi:10.1002/mco2.520)
Supplement: Supplementary file 2 — Supporting information [file MCO2-5-e520-s002.xlsx]

## Sheet: Sheet1
Patients	Operation time	Gender	Age	Location	Stroke(N:1, Y:1)	TIA(N:1, Y:1)	Diabetes (N:1, Y:1)	Hypertension (N:0,Y:1)	Smoke (N:0,Y:1)	GFR	Crea	Glucose	CHO	TG	HDL	LDL	APOA	APOB	GPX4 positive rate (%)	Stable (N:0,Y:1)
1	19.08.07 08：50	Male	59	R	0	0	1	1	1	70.8	81	8.1	3.46	1.78	0.72	2.08	0.79	0.59	76.3225	1
2	19.08.22 08：50	Male	70	R	0	0	0	1	1	74.8	73	5.9	2.65	0.82	1.13	1.07	0.93	0.34	57.965	1
3	19.10.30 11：30	Male	75	R	0	0	0	1	0	74.9	88	5.7	4.12	1.38	0.95	2.62	0.92	0.61	11.4283	0
4	19.01.30 09：00	Male	75	L	0	1	0	1	1	93.7	60	6.8	3.97	1.29	1.45	1.89	1.2	0.45	38.8507	1
5	19.10.30 14：50	Female	72	R	1	0	0	1	0	74.2	73	10.1	4.02	1.32	0.73	2.94	0.75	0.71	37.769	1
6	18.08.30 15：30	Female	63	L	1	0	0	1	0	84.9	68	5.5	2.79	0.82	1.12	1.26	0.96	0.38	31.5519	1
7	18.08.16 15：40	Male	69	L	0	0	0	1	1	96.2	65	5.79	4.12	1.47	1.09	2.69	0.99	0.63	68.341	1
8	18.08.16 12：40	Male	67	L	0	0	0	1	1	89.6	64	5.86	4.22	2.63	1.08	2.64	0.99	0.66	9.98505	1
9	19.08.07 11：50	Male	63	R	0	0	0	1	1	70.6	77	5.2	2.26	0.65	1.07	1.04	0.84	0.3	21.6084	0
10	19.01.30 09：25	Male	75	L	0	0	0	1	1	68.2	87	5.7	2.75	0.77	1	1.46	0.85	0.32	20.596	1
11	18.11.08 09：50	Female	74	R	1	1	1	1	0	69.5	98	6.7	4.82	1.52	1.09	3.09	1.04	0.75	20.4004	0
12	18.08.02 12：00	Male	69	R	0	0	1	0	0	115.8	36	8	4.2	3.35	1.02	2.01	0.91	0.49	18.0219	0
13	19.07.24 09：10	Male	60	R	0	0	1	0	0	122	56	12.2	6.94	22.57	0.84	1.01	1.03	0.57	3.89627	0
14	18.09.27 21：10	Female	58	L	0	0	0	1	1	127.7	58	5.4	3.5	0.65	1.19	1.98	0.97	0.44	17.3449	1
15	18.08.30 12：30	Male	76	L	0	0	0	1	1	75.4	92	9.1	3.22	0.5	1.22	1.67	0.92	0.39	12.7275	1
16	18.08.30 08：55	Male	60	L	0	0	1	1	1	71.9	76	7.4	2.72	0.76	1.21	1.01	1.05	0.36	12.493	0
17	19.05.15 08：30	Male	68	R	1	0	0	1	0	113.7	65	7.7	2.4	1.1	0.77	1.13	0.74	0.31	11.4946	0
18	19.04.24 09：00	Male	70	L	0	0	1	1	1	73.1	74	7.5	2.75	1.33	0.88	1.49	0.79	0.44	11.3254	0
19	18.10.17 08：30	Male	65	R	0	1	0	1	0	98.7	83	4.8	2.65	0.41	1.11	2.03	1.03	0.51	10.6764	1
20	19.03.23 08：30	Male	61	L	0	0	0	0	1	95.4	64	5.3	3.18	0.64	1.05	1.68	0.86	0.45	4.39425	0
21	19.05.09 08：45	Male	66	R	0	1	1	1	1	69.8	82	7.1	3.46	2.18	0.84	1.78	0.9	0.53	10.603	1
22	19.05.16 09：15	Male	61	R	1	0	1	0	1	67.1	87	7.3	5.55	2.22	1.15	3.98	1.01	0.88	8.19348	1
23	19.07.25 10：50	Male	78	R	0	0	0	1	1	71.18	97	4.5	2.6	1.16	0.7	NA	NA	NA	7.87327	0
24	19.03.17 09：40	Male	74	L	0	0	0	1	0	105.4	55	7.2	4.09	0.9	1.2	2.66	1.13	0.6	6.63255	1
25	19.03.13 09：00	Male	70	L	0	1	0	1	1	112	66	6.1	2.52	0.55	1	1.26	0.87	0.42	6.3165	0
26	19.07.31 09：30	Female	43	R	0	1	1	1	0	78.1	90	8.2	4.42	1.69	0.78	2.84	0.73	0.64	5.50899	0
27	18.12.05 12：25	Male	64	R	0	0	0	1	0	91.8	62	6.1	3.74	3.17	1.08	1.78	1.1	0.49	2.78674	0
28	19.02.21 08：40	Male	70	L	0	0	0	0	0	103.3	54	4.7	3.33	0.86	0.8	2.19	0.79	0.56	5.48691	0
29	18.11.22 08：50	Male	72	R	1	0	1	1	0	60.5	101	8	3.03	1.07	0.79	1.79	0.8	0.47	5.41005	1
30	18.10.11 15：20	Male	69	R	0	0	0	1	1	72.3	76	7	3.17	0.5	1.41	1.47	1.21	0.39	7.7753	1
31	19.05.09 12：20	Female	67	L	0	0	1	1	0	123.7	52	11.9	2.76	1.03	1.15	1.23	0.95	0.37	6.46063	0
32	19.10.31 09：20	Female	56	L	0	1	0	0	1	69.8	79	6.3	2.89	1.47	0.78	1.58	0.79	0.44	5.03773	1
33	18.11.15 08：45	Female	79	R	0	0	0	1	1	76.1	72	6	2.9	1.23	0.74	1.98	0.79	0.56	4.78309	1
34	18.10.25 11：30	Female	64	R	0	0	1	1	0	115.5	62	5.1	4.57	1.46	1.24	2.85	0.98	0.61	4.71701	0
35	19.06.27 09：20	Male	71	L	0	0	0	1	1	94.5	65	7.2	2.71	1.13	1.06	1.18	0.96	0.35	33.3317	1
36	19.04.18 08：30	Male	66	L	0	0	1	0	0	106.7	50	9.8	2.83	0.74	1.03	1.52	0.89	0.38	4.71181	0
37	18.10.17 12：00	Male	67	R	0	0	0	0	1	55.2	107	4.7	3.57	0.91	1.23	1.89	1.07	0.51	4.71181	1
38	19.05.08 08：40	Male	75	R	0	0	0	1	0	126.8	46	6.3	5.88	2.38	1.28	3.93	1.26	0.83	4.49827	0
39	18.12.27 09：15	Male	71	R	0	0	1	1	1	118	50	8.2	3.01	0.78	1.26	1.28	1.06	0.42	4.10436	0
40	19.03.28 10：00	Male	71	L	0	0	0	1	0	102.7	54	4.6	4.25	0.77	1.49	2.49	1.1	0.59	0.504305	0
41	18.11.21 11：50	Male	67	L	0	0	0	1	1	93.6	64	5.8	2.34	0.61	1	1.01	0.81	0.28	3.89627	1
42	19.07.11 10：10	Male	78	L	0	0	1	1	1	90.5	67	5.8	3.5	1.12	0.91	1.98	0.86	0.55	3.47537	0
43	21.07.21 12：15	Male	68	L	0	0	0	0	0	94.2	65	5.8	4.79	1.83	1.18	2.75	1.09	0.73	3.32734	1
44	21.09.08 09：10	Male	70	L	0	1	0	1	0	85.6	63	8.1	3.3	1.17	0.83	2.05	0.83	0.51	3.32643	1
45	21.07.28 09：20	Male	65	R	0	1	0	1	1	75.8	72	4.3	3.35	1.48	0.92	1.89	0.86	0.56	3.16031	0
46	21.05.27 13：30	Male	43	R	0	0	0	0	1	69.1	87	5.4	4.3	2.31	0.93	2.4	0.96	0.64	1.69051	0
47	21.07.29 13：00	Male	65	L	0	0	1	1	1	99.8	72	6.3	2.99	1.64	0.83	1.58	0.74	0.38	1.58095	0
48	21.07.01 10：30	Male	67	R	0	1	0	1	1	93.3	84	5.1	2.32	1.42	0.67	1.06	0.66	0.36	0.873709	0
49	21.08.25 11：34	Male	68	R	0	0	1	1	0	124.7	52	10.5	2.9	0.77	1.07	1.6	0.91	0.4	0.605171	0
50	21.09.09 12：30	Male	40	R	0	0	1	1	0	76.7	72	6.9	3.64	2.09	1.03	1.8	1.04	0.53	0.491768	0
